# Supplementary material for: Both Benzannulation and Heteroatom-Controlled Photophysical Properties in Donor–π–Acceptor Ionic Dyes: A Combined Experimental and Theoretical Study
Source: Materials (Basel). 2025 Oct 12;18(20):4676. doi: 10.3390/ma18204676 (PMC12565802; doi:10.3390/ma18204676)
Supplement: Supplementary file 1 [file materials-18-04676-s001.zip]

Archive with 1 entries (1 files):
- materials-3903653-supplementary.pdf
